# Supplementary material for: Developing Methods for Assessing Trophic Magnification of Perfluoroalkyl Substances within an Urban Terrestrial Avian Food Web
Source: Environ Sci Technol. 2023 Aug 17;57(34):12806–18. doi: 10.1021/acs.est.3c02361 (PMC10469464; doi:10.1021/acs.est.3c02361)
Supplement: Supplementary file 2 — es3c02361_si_002.xlsx [file es3c02361_si_002.xlsx]

## Sheet: Biota
Region	Group	Species	Sample ID	M	D	L	P	AL	PL	NL	OM	SP	C13	C	N15	N	TP	PFOA	PFNA	PFDA	PFUdA	PFDoA	PFTrDA	PFTeDA	PFHxDA	PFBS	PFHxS	PFOS	PFDS	cen_PFOA	cen_PFNA	cen_PFDA	cen_PFUdA	cen_PFDoA	cen_PFTrDA	cen_PFTeDA	cen_PFHxDA	cen_PFBS	cen_PFHxS	cen_PFOS	cen_PFDS	PFBA	cen_PFBA	PFPeA	cen_PFPeA	PFHxA	cen_PFHxA	PFHpA	cen_PFHpA
North Burnaby - Vancouver East	Bird	American Robin	W162116-01B	69.4047	30.5953	2.31	8.54073	5.12444	0.96511	1.34489	19.7446	3.41629	-26.82	48.7	5.58	12.73	3.03214	0.86	0.43	1.24	1.2	5.42	5.12	10.03	0.8	0.07	0.76	25.96	1.41	FALSE	FALSE	FALSE	FALSE	FALSE	FALSE	FALSE	FALSE	FALSE	FALSE	FALSE	FALSE	ND	TRUE	ND	TRUE	ND	TRUE	ND	TRUE
Ladner	Bird	American Robin	W162122-01B	73.5749	26.4251	2.471	5.02157	3.01294	1.04109	1.42991	18.9326	2.00863	-26.11	44.1	6.32	11.12	3.29643	0.25	0.36	1.07	1.44	4.41	3.74	6.28	0.46	0.13	0.71	21.1	1.66	FALSE	FALSE	FALSE	FALSE	FALSE	FALSE	FALSE	FALSE	FALSE	FALSE	FALSE	FALSE	ND	TRUE	ND	TRUE	ND	TRUE	ND	TRUE
North Vancouver	Bird	American Robin	W162128-01B	73.5827	26.4173	2.095	7.82221	4.69332	1.31719	0.77781	16.5001	3.12888	-26.28	49.2	5.33	13.07	2.94286	0.29	0.4	0.95	1.03	4.85	4.29	7.91	0.46	0.04	0.45	17.78	1.16	FALSE	FALSE	FALSE	FALSE	FALSE	FALSE	FALSE	FALSE	FALSE	FALSE	FALSE	FALSE	3.52	FALSE	ND	TRUE	ND	TRUE	ND	TRUE
Richmond	Bird	American Robin	W162134-01B	71.4488	28.5512	2.755	4.5519	2.73114	1.2965	1.4585	21.2443	1.82076	-25.2	43.3	4.4	11.08	2.61071	0.24	0.15	0.32	0.41	0.98	1.17	1.41	0.33	0.04	0.19	7.91	0.13	FALSE	FALSE	FALSE	FALSE	FALSE	FALSE	FALSE	FALSE	FALSE	FALSE	FALSE	FALSE	ND	TRUE	ND	TRUE	ND	TRUE	ND	TRUE
Vancouver - South	Bird	American Robin	W162140-01B	82.7388	17.2612	1.766	2.67246	1.60348	0.865657	0.900343	12.8227	1.06899	-25.68	47.1	3.93	11.81	2.44286	0.26	0.36	0.6	0.39	1.23	1.48	2.45	0.36	0.05	0.77	65.02	0.51	FALSE	FALSE	FALSE	FALSE	FALSE	FALSE	FALSE	FALSE	FALSE	FALSE	FALSE	FALSE	ND	TRUE	ND	TRUE	ND	TRUE	ND	TRUE
Vancouver - West	Bird	American Robin	W162146-01B	71.9228	28.0772	3.024	7.60729	4.56438	1.09711	1.92689	17.4459	3.04292	-25.02	50	6.22	12.24	3.26071	0.2	0.09	0.5	0.78	2.13	2.17	3.89	0.24	0.04	0.26	70.88	0.41	FALSE	TRUE	FALSE	FALSE	FALSE	FALSE	FALSE	FALSE	FALSE	FALSE	FALSE	FALSE	ND	TRUE	ND	TRUE	ND	TRUE	ND	TRUE
North Burnaby - Vancouver East	Bird	European Starling	W162117-01B	72.2363	27.7637	4.653	3.19584	1.9175	1.23087	3.42213	19.9149	1.27834	-24.8	46.4	7.78	10.55	3.81786	0.2	0.09	0.24	0.26	1.62	1.16	3.41	0.39	0.16	0.19	2.89	0.78	FALSE	TRUE	FALSE	FALSE	FALSE	FALSE	FALSE	FALSE	FALSE	FALSE	FALSE	FALSE	ND	TRUE	ND	TRUE	0.28	FALSE	ND	TRUE
Ladner	Bird	European Starling	W162123-01B	66.8407	33.1593	2.857	8.08495	4.85097	0.752684	2.10432	22.2173	3.23398	-24.99	47.1	8.06	11.03	3.91786	0.31	0.09	0.18	0.28	0.44	0.42	0.75	0.18	0.06	0.26	40.27	0.1	FALSE	TRUE	FALSE	FALSE	FALSE	FALSE	FALSE	FALSE	FALSE	FALSE	FALSE	TRUE	ND	TRUE	ND	TRUE	0.38	FALSE	ND	TRUE
North Vancouver	Bird	European Starling	W162129-01B	70.2112	29.7888	4.317	8.81575	5.28945	2.03389	2.28311	16.656	3.5263	-24.62	48.3	8.41	11.94	4.04286	0.18	0.09	0.27	0.29	0.62	0.81	1.27	0.3	0.13	0.15	68.53	0.22	FALSE	TRUE	FALSE	FALSE	FALSE	FALSE	FALSE	FALSE	FALSE	FALSE	FALSE	FALSE	31.97	FALSE	ND	TRUE	0.27	FALSE	0.15	FALSE
Richmond	Bird	European Starling	W162135-01B	68.3211	31.6789	3.373	5.50314	3.30188	1.4988	1.8742	22.8028	2.20126	-26.08	48.6	6.89	11.36	3.5	0.22	0.21	0.27	0.36	0.89	0.72	1.12	0.22	0.02	4.08	146.44	0.87	FALSE	FALSE	FALSE	FALSE	FALSE	FALSE	FALSE	FALSE	TRUE	FALSE	FALSE	FALSE	6.05	FALSE	ND	TRUE	0.36	FALSE	ND	TRUE
Vancouver - South	Bird	European Starling	W162141-01B	71.9437	28.0563	3.315	6.6863	4.01178	0.990542	2.32446	18.055	2.67452	-26.85	48.3	7	11.93	3.53929	0.32	0.24	0.54	0.39	0.98	0.84	1.28	0.21	0.06	0.21	15.99	0.23	FALSE	FALSE	FALSE	FALSE	FALSE	FALSE	FALSE	FALSE	FALSE	FALSE	FALSE	FALSE	61.5	FALSE	ND	TRUE	0.16	FALSE	ND	TRUE
North Burnaby - Vancouver East	Bird	Northern Flicker	W162118-01B	66.5257	33.4743	3.46	6.353	3.8118	1.60366	1.85634	23.6614	2.5412	-25.15	49.7	7.04	12.57	3.55357	0.33	1.91	3.06	1.38	4.25	2.43	4.74	0.57	0.02	0.46	118.74	1.75	FALSE	FALSE	FALSE	FALSE	FALSE	FALSE	FALSE	FALSE	TRUE	FALSE	FALSE	FALSE	42.86	FALSE	ND	TRUE	0.12	FALSE	ND	TRUE
Ladner	Bird	Northern Flicker	W162124-01B	72.8843	27.1157	3.611	5.87788	3.52673	2.19802	1.41298	17.6268	2.35115	-24.23	48.4	10.22	10.98	4.68929	0.36	0.53	0.36	0.29	0.25	0.25	0.25	0.19	0.16	0.22	70.83	0.12	FALSE	FALSE	FALSE	FALSE	FALSE	FALSE	FALSE	FALSE	FALSE	FALSE	FALSE	FALSE	29.74	FALSE	ND	TRUE	ND	TRUE	0.17	FALSE
North Vancouver	Bird	Northern Flicker	W162130-01B	71.5602	28.4398	4.528	4.19433	2.5166	1.80826	2.71974	19.7174	1.67773	-24.11	45.7	7.13	11.05	3.58571	0.35	2.8	5.17	3.16	13.32	9.63	15.56	1.59	0.03	0.45	39.49	0.99	FALSE	FALSE	FALSE	FALSE	FALSE	FALSE	FALSE	FALSE	FALSE	FALSE	FALSE	FALSE	58.12	FALSE	ND	TRUE	0.14	FALSE	0.16	FALSE
Richmond	Bird	Northern Flicker	W162136-01B	71.8264	28.1736	1.359	6.66559	3.99936	0.961341	0.397659	20.149	2.66624	-24.95	47.6	8.11	13.18	3.93571	0.41	1.69	2.83	1.21	3.22	2.09	5.95	0.69	0.02	0.32	32.67	6.67	FALSE	FALSE	FALSE	FALSE	FALSE	FALSE	FALSE	FALSE	TRUE	FALSE	FALSE	FALSE	31.56	FALSE	ND	TRUE	0.13	FALSE	ND	TRUE
Vancouver - South	Bird	Northern Flicker	W162142-01B	68.1403	31.8597	3.581	4.90557	2.94334	1.54049	2.04051	23.3732	1.96223	-25.07	48.6	7.4	11.58	3.68214	0.32	2.01	2.93	1.59	4.41	3.4	7.29	1.09	0.02	0.19	28.08	1.34	FALSE	FALSE	FALSE	FALSE	FALSE	FALSE	FALSE	FALSE	FALSE	FALSE	FALSE	FALSE	38.37	FALSE	ND	TRUE	ND	TRUE	ND	TRUE
Vancouver - West	Bird	Northern Flicker	W162147-01B	77.9147	22.0853	2.831	4.55297	2.73178	1.10082	1.73018	14.7013	1.82119	-25.61	49.3	8.44	12.54	4.05357	1.41	4.84	11.01	3.7	15.45	6.13	14.42	0.91	0.05	1.02	121.16	4.28	FALSE	FALSE	FALSE	FALSE	FALSE	FALSE	FALSE	FALSE	FALSE	FALSE	FALSE	FALSE	13.95	FALSE	ND	TRUE	ND	TRUE	ND	TRUE
North Burnaby - Vancouver East	Bird	Rock Pigeon	W162113-01B	65.122	34.878	8.542	4.35377	2.61226	0.923089	7.61891	21.9822	1.74151	-24.4	55	5.9	8.84	3.14643	0.43	0.09	0.18	0.1	0.16	0.04	0.06	0.2	0.02	0.31	14.31	0.1	FALSE	TRUE	FALSE	FALSE	FALSE	FALSE	FALSE	FALSE	TRUE	FALSE	FALSE	TRUE	ND	TRUE	ND	TRUE	ND	TRUE	ND	TRUE
Ladner	Bird	Rock Pigeon	W162119-01B	68.1023	31.8977	6.215	3.35103	2.01062	1.54252	4.67248	22.3317	1.34041	-21.51	43	6.41	9.39	3.32857	0.29	0.15	0.11	0.11	0.07	0.04	0.06	0.18	0.03	0.2	54.74	0.1	FALSE	FALSE	FALSE	FALSE	FALSE	FALSE	FALSE	FALSE	FALSE	FALSE	FALSE	TRUE	ND	TRUE	ND	TRUE	ND	TRUE	ND	TRUE
North Vancouver	Bird	Rock Pigeon	W162125-01B	69.0265	30.9735	5.123	3.76731	2.26039	1.57511	3.54789	22.0832	1.50692	-24.29	51.3	6.63	11.38	3.40714	0.31	0.09	0.03	0.14	0.07	0.12	0.13	0.52	0.38	0.29	47.86	0.1	FALSE	TRUE	TRUE	FALSE	FALSE	FALSE	FALSE	FALSE	FALSE	FALSE	FALSE	TRUE	ND	TRUE	ND	TRUE	ND	TRUE	ND	TRUE
Richmond	Bird	Rock Pigeon	W162131-01B	65.6996	34.3004	9.645	4.5898	2.75388	1.81076	7.83424	20.0656	1.83592	-25.15	53.2	5.66	8.88	3.06071	0.4	0.09	0.07	0.11	0.11	0.03	0.04	0.18	0.14	0.19	46.45	0.1	FALSE	TRUE	FALSE	FALSE	FALSE	TRUE	TRUE	FALSE	FALSE	FALSE	FALSE	TRUE	ND	TRUE	ND	TRUE	ND	TRUE	0.12	FALSE
Vancouver - South	Bird	Rock Pigeon	W162137-01B	67.2718	32.7282	7.036	5.4693	3.28158	1.17464	5.86136	20.2229	2.18772	-25.76	49.2	5.21	9.85	2.9	0.53	1.02	0.22	0.26	0.25	0.16	0.26	0.23	0.08	0.24	52.65	0.1	FALSE	FALSE	FALSE	FALSE	FALSE	FALSE	FALSE	FALSE	FALSE	FALSE	FALSE	TRUE	3.11	FALSE	ND	TRUE	ND	TRUE	ND	TRUE
Vancouver - West	Bird	Rock Pigeon	W162143-01B	71.7113	28.2887	2.747	3.98388	2.39033	1.73556	1.01144	21.5579	1.59355	-22.74	49	6.66	11.07	3.41786	0.41	0.09	0.22	0.19	0.15	0.11	0.11	0.24	0.08	0.29	99.59	0.1	FALSE	TRUE	FALSE	FALSE	FALSE	FALSE	FALSE	FALSE	FALSE	FALSE	FALSE	TRUE	ND	TRUE	ND	TRUE	ND	TRUE	ND	TRUE
North Burnaby - Vancouver East	Bird	Sparrows	W162114-01B	72.2645	27.7355	3.056	4.23784	2.54271	0.724863	2.33114	20.4417	1.69514	-25.45	48	7.02	12.2	3.54643	0.5	2.55	2.75	2.45	4.91	4.75	5.05	0.21	0.02	0.5	73.86	4.28	FALSE	FALSE	FALSE	FALSE	FALSE	FALSE	FALSE	FALSE	TRUE	FALSE	FALSE	FALSE	ND	TRUE	ND	TRUE	ND	TRUE	1.28	FALSE
Ladner	Bird	Sparrows	W162120-01B	77.5141	22.4859	3.829	7.99935	4.79961	0.614016	3.21498	10.6575	3.19974	-20.04	49.9	7.75	11.51	3.80714	0.18	0.09	0.06	0.07	0.05	0.05	0.06	0.06	0.15	1	5.19	0.1	FALSE	TRUE	FALSE	FALSE	FALSE	FALSE	FALSE	FALSE	FALSE	FALSE	FALSE	TRUE	ND	TRUE	ND	TRUE	ND	TRUE	ND	TRUE
North Vancouver	Bird	Sparrows	W162126-01B	71.2338	28.7662	3.037	4.30912	2.58547	0.732719	2.30428	21.4201	1.72365	-24.4	45.6	7.51	11.46	3.72143	0.1	0.32	0.61	0.61	2.24	1.68	2.63	0.19	0.15	0.25	9.08	0.79	TRUE	FALSE	FALSE	FALSE	FALSE	FALSE	FALSE	FALSE	FALSE	FALSE	FALSE	FALSE	ND	TRUE	ND	TRUE	ND	TRUE	ND	TRUE
Richmond	Bird	Sparrows	W162132-01B	71.6558	28.3442	6.218	5.79104	3.47463	0.574712	5.64329	16.3352	2.31642	-23.04	51.2	7.5	10.4	3.71786	0.1	0.09	0.55	0.33	0.83	0.53	0.94	0.16	0.19	0.55	108.84	0.17	TRUE	TRUE	FALSE	FALSE	FALSE	FALSE	FALSE	FALSE	FALSE	FALSE	FALSE	FALSE	ND	TRUE	ND	TRUE	ND	TRUE	ND	TRUE
Vancouver - South	Bird	Sparrows	W162138-01B	66.8544	33.1456	5.095	9.72125	5.83275	0.705685	4.38931	18.3293	3.8885	-26.35	46.8	4	9.83	2.46786	0.2	0.09	0.55	0.86	1.58	1.99	2.76	0.33	0.12	0.36	122.6	0.18	FALSE	TRUE	FALSE	FALSE	FALSE	FALSE	FALSE	FALSE	FALSE	FALSE	FALSE	FALSE	ND	TRUE	ND	TRUE	ND	TRUE	ND	TRUE
Vancouver - West	Bird	Sparrows	W162144-01B	72.8909	27.1091	6.081	4.80927	2.88556	0.628323	5.45268	16.2188	1.92371	-25.3	49.8	6.13	9.95	3.22857	0.33	0.42	0.55	0.58	0.88	0.8	0.86	0.18	0.1	0.35	6.53	0.66	FALSE	FALSE	FALSE	FALSE	FALSE	FALSE	FALSE	FALSE	FALSE	FALSE	FALSE	FALSE	ND	TRUE	ND	TRUE	ND	TRUE	ND	TRUE
North Burnaby - Vancouver East	Bird	Thrushes	W162115-01B	69.288	30.712	7.905	6.67651	4.0059	0.953815	6.95118	16.1304	2.6706	-26	54.4	6.55	10.38	3.37857	0.26	0.09	0.15	0.39	0.5	1	0.87	0.11	0.02	0.26	27.7	0.1	FALSE	TRUE	FALSE	FALSE	FALSE	FALSE	FALSE	FALSE	TRUE	FALSE	FALSE	TRUE	ND	TRUE	ND	TRUE	ND	TRUE	ND	TRUE
Ladner	Bird	Thrushes	W162121-01B	79.2619	20.7381	6.72	8.83692	5.30215	0.361294	6.35871	5.18123	3.53477	-28.12	53.5	5.54	10.41	3.01786	1.93	1.15	3.37	3.83	13.42	12.28	21.87	1.63	0.07	2.88	57.3	2.21	FALSE	FALSE	FALSE	FALSE	FALSE	FALSE	FALSE	FALSE	FALSE	FALSE	FALSE	FALSE	ND	TRUE	ND	TRUE	ND	TRUE	ND	TRUE
North Vancouver	Bird	Thrushes	W162127-01B	71.307	28.693	1.672	8.37901	5.02741	0.541611	1.13039	18.642	3.35161	-26.22	45.2	3.9	11.97	2.43214	0.24	0.09	0.26	0.55	0.88	1.08	1.05	0.17	0.09	0.13	0.3	0.1	FALSE	TRUE	FALSE	FALSE	FALSE	FALSE	FALSE	FALSE	FALSE	FALSE	TRUE	TRUE	ND	TRUE	ND	TRUE	ND	TRUE	ND	TRUE
Richmond	Bird	Thrushes	W162133-01B	72.0195	27.9805	2.701	9.40823	5.64494	0.369223	2.33178	15.8713	3.76329	-25.96	47.8	5.05	12.71	2.84286	1	0.45	1.71	1.24	4.06	2.55	4.9	0.29	0.1	1.03	97.26	0.53	FALSE	FALSE	FALSE	FALSE	FALSE	FALSE	FALSE	FALSE	FALSE	FALSE	FALSE	FALSE	ND	TRUE	ND	TRUE	ND	TRUE	ND	TRUE
Vancouver - South	Bird	Thrushes	W162139-01B	72.1214	27.8786	1.981	5.45688	3.27413	0.41723	1.56377	20.4407	2.18275	-25.43	47.4	4.48	13.62	2.63929	0.23	0.11	0.42	0.64	1.14	1.3	1.81	0.3	0.11	0.13	102.47	0.2	FALSE	FALSE	FALSE	FALSE	FALSE	FALSE	FALSE	FALSE	FALSE	FALSE	FALSE	FALSE	ND	TRUE	ND	TRUE	ND	TRUE	ND	TRUE
Vancouver - West	Bird	Thrushes	W162145-01B	68.8026	31.1974	4.588	6.72925	4.03755	0.524703	4.0633	19.8801	2.6917	-26.04	50.3	4.56	11.66	2.66786	1.63	2.79	7.3	3.77	10.44	5.8	11.52	0.44	0.2	0.46	142.73	1.34	FALSE	FALSE	FALSE	FALSE	FALSE	FALSE	FALSE	FALSE	FALSE	FALSE	FALSE	FALSE	ND	TRUE	ND	TRUE	ND	TRUE	0.14	FALSE
North Vancouver	Hawk	Cooper's Hawk	W161430-01J	82.8	17.2	4.96	5.65626	3.67657	1.59579	3.36421	6.58374	1.97969	-22.76	51.2	8.7	13.83	4.14643	1.25	3.02	6	6.32	24.05	24.03	34.79	1.24	0.08	1.4	173.39	6.35	FALSE	FALSE	FALSE	FALSE	FALSE	FALSE	FALSE	FALSE	FALSE	FALSE	FALSE	FALSE	ND	TRUE	ND	TRUE	ND	TRUE	0.14	FALSE
Richmond	Hawk	Cooper's Hawk	W161431-01D	81.4	18.6	5.08	6.19755	4.02841	1.61972	3.46028	7.32245	2.16914	-23.69	38.9	10.14	10.84	4.66071	1.24	4.52	7.36	6.15	17.73	14.22	19.41	0.73	0.03	1.1	165.56	7.6	FALSE	FALSE	FALSE	FALSE	FALSE	FALSE	FALSE	FALSE	TRUE	FALSE	FALSE	FALSE	ND	TRUE	0.77	FALSE	ND	TRUE	ND	TRUE
North Burnaby - Vancouver East	Hawk	Cooper's Hawk	W161432-01C	81.7	18.3	5.69	5.9044	3.83786	1.89824	3.79176	6.7056	2.06654	-21.97	41.1	9.45	11.23	4.41429	3.42	3.46	8.81	5.98	27.21	15.04	24.03	0.83	0.11	1.16	132.35	17.26	FALSE	FALSE	FALSE	FALSE	FALSE	FALSE	FALSE	FALSE	FALSE	FALSE	FALSE	FALSE	ND	TRUE	ND	TRUE	ND	TRUE	ND	TRUE
Vancouver - South	Hawk	Cooper's Hawk	W161433-01D	82.1	17.9	5.55	5.95009	3.86756	1.17291	4.37709	6.39991	2.08253	-23.25	51.2	9.27	13.97	4.35	1.09	2.34	7.36	5.53	19.39	15.43	28.05	1.02	0.03	1.21	175.7	8.72	FALSE	FALSE	FALSE	FALSE	FALSE	FALSE	FALSE	FALSE	TRUE	FALSE	FALSE	FALSE	ND	TRUE	ND	TRUE	ND	TRUE	ND	TRUE
Richmond	Hawk	Cooper's Hawk	W161434-01C	84.4	15.6	5.54	5.54338	3.6032	1.01045	4.52955	4.51662	1.94018	-23.86	50.8	8.25	13.78	3.98571	0.4	1.29	2.91	1.98	7.16	4.49	7.71	0.45	0.08	0.51	113.29	3.42	FALSE	FALSE	FALSE	FALSE	FALSE	FALSE	FALSE	FALSE	FALSE	FALSE	FALSE	FALSE	ND	TRUE	ND	TRUE	ND	TRUE	ND	TRUE
Vancouver - West	Hawk	Cooper's Hawk	W161435-01C	82.6	17.4	6.68	5.73113	3.72523	1.21725	5.46275	4.98887	2.00589	-22.54	45.3	9.36	12.55	4.38214	0.51	2.02	4.59	2.91	10.59	8.61	16.92	0.44	0.11	0.61	130.53	6.58	FALSE	FALSE	FALSE	FALSE	FALSE	FALSE	FALSE	FALSE	FALSE	FALSE	FALSE	FALSE	ND	TRUE	ND	TRUE	ND	TRUE	ND	TRUE
Vancouver - West	Hawk	Cooper's Hawk	W161438-01C	83.2	16.8	6.15	5.78496	3.76023	1.37274	4.77726	4.86504	2.02474	-22.14	45.6	9.2	12.58	4.325	2.14	4.51	17.06	11.66	51.18	30.75	65.46	2.78	0.06	1.64	180.18	15.44	FALSE	FALSE	FALSE	FALSE	FALSE	FALSE	FALSE	FALSE	FALSE	FALSE	FALSE	FALSE	ND	TRUE	ND	TRUE	0.3	FALSE	ND	TRUE
North Burnaby - Vancouver East	Hawk	Cooper's Hawk	W161439-01D	82.2	17.8	5.81	5.24797	3.41118	1.11083	4.69917	6.74203	1.83679	-24.89	44.2	9.23	12.12	4.33571	0.93	1.8	5.9	4.79	14.6	9.91	15.42	0.56	0.11	0.65	115.98	6.13	FALSE	FALSE	FALSE	FALSE	FALSE	FALSE	FALSE	FALSE	FALSE	FALSE	FALSE	FALSE	2.63	FALSE	ND	TRUE	ND	TRUE	ND	TRUE
Vancouver - West	Hawk	Cooper's Hawk	W161440-01C	82.6	17.4	5.26	5.98402	3.88961	0.986105	4.27389	6.15598	2.09441	-23.68	44.4	9.41	12.09	4.4	1.12	2.49	5.14	3.73	11.38	9.67	12.15	0.53	0.08	0.74	89.43	5.93	FALSE	FALSE	FALSE	FALSE	FALSE	FALSE	FALSE	FALSE	FALSE	FALSE	FALSE	FALSE	ND	TRUE	ND	TRUE	ND	TRUE	ND	TRUE
Vancouver - South	Hawk	Cooper's Hawk	W161444-01C	79.7	20.3	8.61	6.32219	4.10942	1.82314	6.78686	5.36781	2.21277	-24.36	49.8	8.38	13.79	4.03214	1.02	4.44	11.35	8.93	27.67	26.58	44.49	2.03	0.05	1.04	195.34	13.57	FALSE	FALSE	FALSE	FALSE	FALSE	FALSE	FALSE	FALSE	FALSE	FALSE	FALSE	FALSE	ND	TRUE	ND	TRUE	ND	TRUE	ND	TRUE
Ladner	Hawk	Cooper's Hawk	W161446-01C	83.1	16.9	5	6.12336	3.98018	1.34972	3.65028	5.77664	2.14317	-23.31	40.4	10.12	10.87	4.65357	0.91	1.5	2.27	2.01	6.5	5.47	9.19	0.79	0.04	0.62	40.75	1.88	FALSE	FALSE	FALSE	FALSE	FALSE	FALSE	FALSE	FALSE	FALSE	FALSE	FALSE	FALSE	ND	TRUE	ND	TRUE	ND	TRUE	ND	TRUE
North Vancouver	Invertebrate	Earthworms	W162055-01B	86.903	13.097	0.618	2.94707	1.03148	0.0208944	0.597106	9.53193	1.9156	-26.71	48.4	3.06	11.09	1.92071	0.2	0.07	0.07	0.06	0.22	0.47	1.67	0.51	0.22	0.22	0.7	0.3	TRUE	TRUE	TRUE	FALSE	FALSE	FALSE	FALSE	FALSE	TRUE	TRUE	TRUE	TRUE	ND	TRUE	ND	TRUE	ND	TRUE	ND	TRUE
North Vancouver	Invertebrate	Earthworms	W162062-01B	88.6523	11.3477	1.147	1.25265	0.438427	0.359245	0.787755	8.94806	0.814221	-26.95	47.3	3.56	11.13	2.09929	0.25	0.07	0.13	0.17	0.26	0.25	0.5	0.22	0.37	0.45	0.74	0.3	FALSE	TRUE	FALSE	FALSE	FALSE	FALSE	FALSE	FALSE	FALSE	FALSE	FALSE	TRUE	13.28	FALSE	ND	TRUE	ND	TRUE	0.14	FALSE
Vancouver - West	Invertebrate	Earthworms	W162065-01B	86.9452	13.0548	1.12	3.22257	1.1279	0.0104894	1.10951	8.71221	2.09467	-27.68	46.6	2.65	10.58	1.77429	0.26	0.07	0.08	0.11	0.16	0.28	0.85	0.49	0.33	0.22	0.7	0.43	FALSE	TRUE	FALSE	FALSE	FALSE	FALSE	FALSE	FALSE	FALSE	TRUE	TRUE	FALSE	ND	TRUE	ND	TRUE	ND	TRUE	0.15	FALSE
Vancouver - West	Invertebrate	Earthworms	W162067-01B	86.9413	13.0587	1.126	2.86969	1.00439	0.126954	0.999046	9.06299	1.8653	-26.92	47.9	0.84	10.81	1.12786	0.2	0.08	0.07	0.02	0.15	0.32	0.85	0.26	0.22	0.6	0.76	0.3	TRUE	FALSE	TRUE	TRUE	FALSE	FALSE	FALSE	FALSE	TRUE	FALSE	FALSE	TRUE	ND	TRUE	ND	TRUE	ND	TRUE	ND	TRUE
North Burnaby - Vancouver East	Invertebrate	Earthworms	W162068-01B	84.4407	15.5593	1.089	2.26012	0.791041	0.0374681	1.05153	12.2102	1.46908	-28.39	46.9	1.81	11.11	1.47429	0.2	0.1	0.07	0.14	0.12	0.19	0.24	0.13	0.22	0.26	0.77	0.3	TRUE	FALSE	FALSE	FALSE	FALSE	FALSE	FALSE	FALSE	TRUE	FALSE	FALSE	TRUE	ND	TRUE	1.83	FALSE	ND	TRUE	ND	TRUE
North Burnaby - Vancouver East	Invertebrate	Earthworms	W162071-01B	86.9475	13.0525	1.261	2.6619	0.931666	0.33916	0.92184	9.12955	1.73024	-28.43	46.5	2.33	11.16	1.66	0.2	0.07	0.07	0.08	0.14	0.19	0.36	0.18	0.53	1.33	0.7	0.36	TRUE	TRUE	TRUE	FALSE	FALSE	FALSE	FALSE	FALSE	FALSE	FALSE	TRUE	FALSE	ND	TRUE	ND	TRUE	ND	TRUE	0.38	FALSE
Vancouver - South	Invertebrate	Earthworms	W162073-01B	85.4212	14.5788	1.115	3.5991	1.25969	0.0262676	1.08873	9.86468	2.33942	-28.47	47.3	2.19	10.99	1.61	0.2	0.07	0.07	0.04	0.16	0.38	1.21	0.46	0.55	0.22	0.7	1.22	TRUE	TRUE	TRUE	FALSE	FALSE	FALSE	FALSE	FALSE	FALSE	TRUE	TRUE	FALSE	ND	TRUE	ND	TRUE	ND	TRUE	ND	TRUE
Ladner	Invertebrate	Earthworms	W162075-01B	87.1143	12.8857	0.876	2.09687	0.733906	0.0569298	0.81907	9.91279	1.36297	-28.016	46.04	3.444	10.922	1.97012	0.2	0.07	0.07	0.1	0.16	0.09	0.2	0.12	0.22	0.3	0.71	0.3	TRUE	TRUE	TRUE	FALSE	FALSE	FALSE	FALSE	FALSE	TRUE	FALSE	FALSE	TRUE	ND	TRUE	ND	TRUE	ND	TRUE	ND	TRUE
Ladner	Invertebrate	Earthworms	W162076-01B	87.1143	12.8857	0.876	2.21473	0.775154	0.0192092	0.856791	9.79494	1.43957	-28.016	46.04	3.444	10.922	1.97012	0.21	0.07	0.07	0.07	0.07	0.07	0.1	0.12	0.22	0.22	0.7	0.3	FALSE	TRUE	TRUE	FALSE	TRUE	FALSE	FALSE	FALSE	TRUE	TRUE	TRUE	TRUE	ND	TRUE	ND	TRUE	ND	TRUE	ND	TRUE
Ladner	Invertebrate	Earthworms	W162077-01B	87.1143	12.8857	0.876	3.66932	1.28426	0.020311	0.855689	8.34034	2.38506	-28.016	46.04	3.444	10.922	1.97012	0.24	0.07	0.07	0.08	0.07	0.11	0.31	0.16	0.22	0.22	0.7	0.3	FALSE	TRUE	TRUE	FALSE	TRUE	FALSE	FALSE	FALSE	TRUE	TRUE	TRUE	TRUE	ND	TRUE	ND	TRUE	ND	TRUE	ND	TRUE
Richmond	Invertebrate	Earthworms	W162081-01B	84.9293	15.0707	1.548	2.06695	0.723432	0.0076548	1.54035	11.4558	1.34352	-26.21	49.1	1.07	10.81	1.21	0.2	0.07	0.07	0.14	0.36	0.47	0.94	0.25	0.22	2.95	0.7	0.3	TRUE	TRUE	TRUE	FALSE	FALSE	FALSE	FALSE	FALSE	TRUE	FALSE	TRUE	TRUE	ND	TRUE	ND	TRUE	ND	TRUE	ND	TRUE
Richmond	Invertebrate	Earthworms	W162082-01B	85.4148	14.5852	1.193	3.41853	1.19648	0.383793	0.809207	9.97364	2.22204	-28.29	48.7	4.71	11.87	2.51	0.36	0.09	0.07	0.09	0.22	0.21	0.42	0.14	0.23	0.22	2.11	0.3	FALSE	FALSE	TRUE	FALSE	FALSE	FALSE	FALSE	FALSE	FALSE	TRUE	FALSE	TRUE	ND	TRUE	ND	TRUE	ND	TRUE	0.33	FALSE
North Vancouver	Invertebrate	Large Beetles	W162086-01C	66.384	33.616	2.097	2.05004	0.717516	0.152412	1.94459	29.469	1.33253	-26.25	50.2	6.66	11.55	3.41786	0.56	0.39	0.39	0.36	0.49	0.33	0.48	0.27	0.22	0.88	21.33	0.44	FALSE	FALSE	FALSE	FALSE	FALSE	FALSE	FALSE	FALSE	TRUE	FALSE	FALSE	FALSE	ND	TRUE	ND	TRUE	1.12	FALSE	0.95	FALSE
Vancouver - West	Invertebrate	Large Beetles	W162090-01C	61.1989	38.8011	2.825	2.68991	0.941469	0.162464	2.66254	33.2862	1.74844	-27.16	51.7	5.96	11.41	3.16786	0.38	0.38	0.76	0.58	1.15	0.63	0.67	0.24	0.22	5.3	79.29	3.18	FALSE	FALSE	FALSE	FALSE	FALSE	FALSE	FALSE	FALSE	TRUE	FALSE	FALSE	FALSE	ND	TRUE	ND	TRUE	ND	TRUE	ND	TRUE
Richmond	Invertebrate	Large Beetles	W162093-01C	55.9524	44.0476	2.613	1.63616	0.572655	0.146059	2.46694	39.7985	1.0635	-27.78	50.3	7.57	11.46	3.74286	0.72	0.48	0.45	0.23	0.42	0.24	0.25	0.27	0.22	3.5	56.82	0.83	FALSE	FALSE	FALSE	FALSE	FALSE	FALSE	FALSE	FALSE	TRUE	FALSE	FALSE	FALSE	ND	TRUE	ND	TRUE	ND	TRUE	0.2	FALSE
Ladner	Invertebrate	Large Beetles	W162097-01C	62.3843	37.6157	3.052	1.67307	0.585576	0.123028	2.92897	32.8906	1.0875	-27.21	51.7	5.73	11.6	3.08571	0.36	0.37	0.33	0.17	0.34	0.32	0.27	0.23	0.22	2.4	31.81	0.3	FALSE	FALSE	FALSE	FALSE	FALSE	FALSE	FALSE	FALSE	TRUE	FALSE	FALSE	TRUE	ND	TRUE	ND	TRUE	ND	TRUE	0.54	FALSE
Vancouver - South	Invertebrate	Large Beetles	W162101-01C	63.1837	36.8163	2.62	2.64128	0.924448	0.11853	2.50147	31.555	1.71683	-27.34	51	5.6	11.78	3.03929	0.28	0.34	0.26	0.18	0.32	0.22	0.2	0.1	0.22	2.08	36.44	0.3	FALSE	FALSE	FALSE	FALSE	FALSE	FALSE	FALSE	FALSE	TRUE	FALSE	FALSE	TRUE	ND	TRUE	ND	TRUE	ND	TRUE	ND	TRUE
North Burnaby - Vancouver East	Invertebrate	Large Beetles	W162105-01C	59.6513	40.3487	3.333	5.67246	1.98536	0.211979	3.12102	31.3432	3.6871	-28.55	50.8	6.8	11.48	3.46786	0.4	0.32	0.39	0.31	0.55	0.31	0.32	0.1	0.27	3.75	51.36	0.98	FALSE	FALSE	FALSE	FALSE	FALSE	FALSE	FALSE	FALSE	FALSE	FALSE	FALSE	FALSE	ND	TRUE	ND	TRUE	ND	TRUE	ND	TRUE
North Vancouver	Invertebrate	Oniscidae	W162088-01C	59.7502	40.2498	1.224	3.26402	1.14241	1.46108	-0.237076	35.7617	2.12162	-25.35	30.8	3.34	5.22	2.27071	0.2	0.1	0.12	0.2	0.31	0.26	0.23	0.24	0.22	0.24	0.7	0.3	TRUE	FALSE	FALSE	FALSE	FALSE	FALSE	FALSE	FALSE	FALSE	FALSE	TRUE	TRUE	ND	TRUE	ND	TRUE	ND	TRUE	ND	TRUE
Vancouver - West	Invertebrate	Oniscidae	W162092-01C	63.2692	36.7308	1.652	3.41183	1.19414	1.58289	0.0691118	31.667	2.21769	-25.62	31.1	4.04	5.5	2.32429	0.4	0.08	0.12	0.2	0.64	0.52	0.64	0.19	0.22	0.23	0.88	0.3	FALSE	FALSE	FALSE	FALSE	FALSE	FALSE	FALSE	FALSE	TRUE	FALSE	FALSE	TRUE	ND	TRUE	ND	TRUE	ND	TRUE	ND	TRUE
Richmond	Invertebrate	Oniscidae	W162095-01C	61.7351	38.2649	1.526	2.4997	0.874896	0.813323	0.712677	34.2392	1.62481	-26.21	31.2	4.19	5.37	1.33143	0.25	0.11	0.11	0.18	0.26	0.17	0.24	0.29	0.22	0.22	0.72	0.3	FALSE	FALSE	FALSE	FALSE	FALSE	FALSE	FALSE	FALSE	TRUE	TRUE	FALSE	TRUE	ND	TRUE	ND	TRUE	ND	TRUE	ND	TRUE
Ladner	Invertebrate	Oniscidae	W162099-01C	62.1859	37.8141	1.397	2.76511	0.967787	0.694054	0.702946	33.652	1.79732	-25.34	29.5	1.41	5.28	1.33143	0.21	0.07	0.08	0.14	0.18	0.15	0.13	0.26	0.22	0.22	0.7	0.3	FALSE	TRUE	FALSE	FALSE	FALSE	FALSE	FALSE	FALSE	TRUE	TRUE	TRUE	TRUE	ND	TRUE	ND	TRUE	1.63	FALSE	ND	TRUE
North Burnaby - Vancouver East	Invertebrate	Oniscidae	W162107-01B	61.7351	38.2649	0.804	3.44334	1.20517	0.520816	0.283184	34.0176	2.23817	-25.98	31.4	4.1	5.87	2.29214	0.2	0.25	0.14	0.15	0.39	0.7	0.68	0.3	0.22	0.39	0.7	0.3	TRUE	FALSE	FALSE	FALSE	FALSE	FALSE	FALSE	FALSE	TRUE	FALSE	TRUE	TRUE	ND	TRUE	ND	TRUE	ND	TRUE	ND	TRUE
Vancouver - West	Invertebrate	Small Beetles	W162091-01C	55.3069	44.6931	6.319	2.78003	0.97301	0.0986164	6.22038	35.5941	1.80702	-27.38	53.1	4.85	10.59	2.77143	0.78	0.7	0.44	0.51	0.49	0.37	0.33	0.13	0.22	0.69	21.1	0.49	FALSE	FALSE	FALSE	FALSE	FALSE	FALSE	FALSE	FALSE	TRUE	FALSE	FALSE	FALSE	ND	TRUE	ND	TRUE	ND	TRUE	ND	TRUE
Richmond	Invertebrate	Small Beetles	W162094-01B	60.1404	39.8596	6.087	2.32542	0.813897	0.161346	5.92565	31.4472	1.51152	NA	NA	NA	NA	2.83	6.64	2.16	2.37	3.92	1.94	2.05	2.43	3.52	2.69	3.13	17.64	0.39	FALSE	FALSE	FALSE	FALSE	FALSE	FALSE	FALSE	FALSE	FALSE	FALSE	FALSE	FALSE	ND	TRUE	ND	TRUE	ND	TRUE	ND	TRUE
Ladner	Invertebrate	Small Beetles	W162098-01C	65.3472	34.6528	5.233	3.42643	1.19925	0.184902	5.0481	25.9934	2.22718	-27.2	52.5	4.49	10.92	2.64286	0.34	0.15	0.16	0.21	0.28	0.28	0.18	0.16	0.22	0.22	2.69	0.3	FALSE	FALSE	FALSE	FALSE	FALSE	FALSE	FALSE	FALSE	TRUE	TRUE	FALSE	TRUE	ND	TRUE	ND	TRUE	ND	TRUE	ND	TRUE
Vancouver - South	Invertebrate	Small Beetles	W162102-01B	61.5077	38.4923	4.96	1.33096	0.465837	0.0811312	4.87887	32.2014	0.865126	NA	NA	NA	NA	2.83	2.36	0.55	0.66	0.91	0.84	0.53	1.12	0.79	0.37	1.22	21.96	0.47	FALSE	FALSE	FALSE	FALSE	FALSE	FALSE	FALSE	FALSE	FALSE	FALSE	FALSE	FALSE	ND	TRUE	ND	TRUE	ND	TRUE	ND	TRUE
North Burnaby - Vancouver East	Invertebrate	Small Beetles	W162106-01B	59.5837	40.4163	7.578	2.24705	0.786469	0.192634	7.38537	30.5912	1.46059	NA	NA	NA	NA	2.83	4.1	1.79	1.45	1.42	1.5	1.01	1.17	0.92	0.5	1.48	17.64	0.94	FALSE	FALSE	FALSE	FALSE	FALSE	FALSE	FALSE	FALSE	FALSE	FALSE	FALSE	FALSE	ND	TRUE	ND	TRUE	ND	TRUE	ND	TRUE
[truncated: 4 more columns]

## Sheet: Soil
Region	Sample ID	W	OM	PFBA	PFPeA	PFHxA	PFHpA	PFOA	PFNA	PFDA	PFUdA	PFDoA	PFTrDA	PFTeDA	PFBS	PFPeS	PFHxS	PFHpS	PFOS	PFNS	PFDS	PFDoS	cen_PFBA	cen_PFPeA	cen_PFHxA	cen_PFHpA	cen_PFOA	cen_PFNA	cen_PFDA	cen_PFUnA	cen_PFDoA	cen_PFTrDA	cen_PFTeDA	cen_PFBS	cen_PFPeS	cen_PFHxS	cen_PFHpS	cen_PFOS	cen_PFNS	cen_PFDS	cen_PFDoS
Ladner	LADN SOIL 21B	5.562	15.1502	0.287666	0.143833	0.0719166	0.0719166	0.0206	0.1356	0.3585	0.1323	0.0888	0.0719166	0.0719166	0.0719166	0.0719166	0.0719166	0.0719166	1.836	0.0719166	0.0719166	0.0719166	TRUE	TRUE	TRUE	TRUE	FALSE	FALSE	FALSE	FALSE	FALSE	TRUE	TRUE	TRUE	TRUE	TRUE	TRUE	FALSE	TRUE	TRUE	TRUE
Ladner	LADN SOIL 22	5.081	15.319	0.0188	0.157449	0.0787247	0.0787247	0.1276	0.0421	0.0787247	0.0787247	0.0787247	0.0787247	0.0787247	0.0787247	0.0787247	0.0787247	0.0787247	0.8248	0.0787247	0.0787247	0.0787247	FALSE	TRUE	TRUE	TRUE	FALSE	FALSE	TRUE	TRUE	TRUE	TRUE	TRUE	TRUE	TRUE	TRUE	TRUE	FALSE	TRUE	TRUE	TRUE
North Burnaby - Vancouver East	NBBY SOIL 11	5.498	27.145	0.171	0.145507	0.0727537	0.0727537	0.0698	0.1236	0.126	0.0724	0.01412	0.0727537	0.0727537	0.0727537	0.0727537	0.0727537	0.0727537	1.189	0.0727537	0.0727537	0.0727537	FALSE	TRUE	TRUE	TRUE	FALSE	FALSE	FALSE	FALSE	FALSE	TRUE	TRUE	TRUE	TRUE	TRUE	TRUE	FALSE	TRUE	TRUE	TRUE
North Burnaby - Vancouver East	NBBY SOIL 14B	5.275	8.604	0.303318	0.151659	0.0758294	0.0758294	0.01561	0.0758294	0.00446	0.0758294	0.0758294	0.0758294	0.0758294	0.0758294	0.0758294	0.0758294	0.0758294	0.6127	0.0758294	0.0758294	0.0758294	TRUE	TRUE	TRUE	TRUE	FALSE	TRUE	FALSE	TRUE	TRUE	TRUE	TRUE	TRUE	TRUE	TRUE	TRUE	FALSE	TRUE	TRUE	TRUE
North Vancouver	NVAN SOIL 01	5.633	27.0322	0.28404	0.14202	0.0710101	0.0710101	0.0493	0.01539	0.0915	0.0710101	0.0710101	0.0710101	0.0710101	0.0710101	0.0710101	0.0710101	0.0710101	0.921	0.0710101	0.0710101	0.0710101	TRUE	TRUE	TRUE	TRUE	FALSE	FALSE	FALSE	TRUE	TRUE	TRUE	TRUE	TRUE	TRUE	TRUE	TRUE	FALSE	TRUE	TRUE	TRUE
North Vancouver	NVAN SOIL 05B	4.923	37.254	0.005	0.0025	0.00124	0.00124	0.0598	0.051	0.213	0.0253	0.054	0.00124	0.00124	0.00124	0.00124	0.00124	0.00124	0.5894	0.00124	0.00124	0.00124	FALSE	FALSE	FALSE	FALSE	FALSE	FALSE	FALSE	FALSE	FALSE	FALSE	FALSE	FALSE	FALSE	FALSE	FALSE	FALSE	FALSE	FALSE	FALSE
Richmond	RICH SOIL 27	5.466	21.002	0.292719	0.146359	0.0731797	0.0731797	0.1658	0.0607	0.063	0.0731797	0.00704	0.0731797	0.0731797	0.0731797	0.0731797	0.0731797	0.0731797	3.363	0.0731797	0.0731797	0.0731797	TRUE	TRUE	TRUE	TRUE	FALSE	FALSE	FALSE	TRUE	FALSE	TRUE	TRUE	TRUE	TRUE	TRUE	TRUE	FALSE	TRUE	TRUE	TRUE
Richmond	RICH SOIL 26	2.93	75.13	0.3564	0.113	0.1123	0.2618	0.9167	1.437	3.565	1.898	1.562	0.7445	0.4805	0.0565	0.0565	0.1797	0.0565	11.3	0.0565	0.4592	0.0565	FALSE	FALSE	FALSE	FALSE	FALSE	FALSE	FALSE	FALSE	FALSE	FALSE	FALSE	FALSE	FALSE	FALSE	FALSE	FALSE	FALSE	FALSE	FALSE
Vancouver - South	SVAN SOIL 16	5.122	16.999	0.312378	0.156189	0.0780945	0.0780945	0.01827	0.0780945	0.01735	0.0468	0.0229	0.00469	0.0780945	0.0780945	0.0780945	0.0780945	0.0780945	0.3777	0.0780945	0.0780945	0.0780945	TRUE	TRUE	TRUE	TRUE	FALSE	TRUE	FALSE	FALSE	FALSE	FALSE	TRUE	TRUE	TRUE	TRUE	TRUE	FALSE	TRUE	TRUE	TRUE
Vancouver - South	SVAN SOIL 18	5.569	16.223	0.287305	0.143652	0.0718262	0.01961	0.3417	0.1385	0.1759	0.01316	0.0419	0.0718262	0.0718262	0.0718262	0.0718262	0.0718262	0.0718262	1.196	0.0718262	0.0958	0.0718262	TRUE	TRUE	TRUE	FALSE	FALSE	FALSE	FALSE	FALSE	FALSE	TRUE	TRUE	TRUE	TRUE	TRUE	TRUE	FALSE	TRUE	FALSE	TRUE
Vancouver - West	WVAN SOIL 08	5.361	21.3652	0.298452	0.149226	0.0327	0.0746129	0.0661	0.0496	0.1658	0.0427	0.0793	0.0746129	0.0746129	0.0746129	0.0746129	0.0746129	0.0746129	1.988	0.0746129	0.0746129	0.0746129	TRUE	TRUE	FALSE	TRUE	FALSE	FALSE	FALSE	FALSE	FALSE	TRUE	TRUE	TRUE	TRUE	TRUE	TRUE	FALSE	TRUE	TRUE	TRUE
Vancouver - West	WVAN SOIL 10	5.558	13.691	0.275	0.0686	0.0691	0.1012	0.3225	0.1099	0.0781	0.0719683	0.0719683	0.0719683	0.0719683	0.0719683	0.0719683	0.0719683	0.0719683	1.162	0.0719683	0.0719683	0.0719683	FALSE	FALSE	FALSE	FALSE	FALSE	FALSE	FALSE	TRUE	TRUE	TRUE	TRUE	TRUE	TRUE	TRUE	TRUE	FALSE	TRUE	TRUE	TRUE

## Sheet: Air
Region	Sample ID	PFBA	PFPeA	PFHxA	PFHpA	PFOA	PFNA	PFDA	PFUdA	PFDoA	PFTrDA	PFTeDA	PFHxDA	PFBS	PFHxS	PFOS	PFDS	cen_PFOS
North Vancouver	NVAN	380.559	12.5339	4.69391	1.47062	1.73116	0.473468	0.24687	ND	ND	ND	ND	ND	0.139127	0.013202	0.0509535	ND	TRUE
Vancouver - South	SVAN	242.822	30.2676	6.54022	2.17277	2.71551	0.984324	0.789345	ND	ND	ND	ND	ND	0.0729216	0.0580745	0.131408	ND	FALSE
Vancouver - West	WVAN	1004.31	139.764	35.5191	8.02015	7.64341	2.34154	2.00282	ND	ND	ND	ND	ND	0.0888597	0.0741867	0.0890444	ND	FALSE
Richmond	RICH	894.604	144.454	27.1832	11.2451	7.15405	2.78892	0.837376	ND	ND	ND	ND	ND	0.0973745	0.119489	0.0889503	ND	FALSE
North Burnaby - Vancouver East	NBBY	470.581	74.3915	14.7286	4.83369	4.72074	1.26355	0.565757	ND	ND	ND	ND	ND	0.10444	0.0434396	0.0686528	ND	TRUE
Ladner	DELT	380.813	59.8139	16.39	5.43831	3.11428	1.07441	0.248993	ND	ND	ND	ND	ND	0.109513	0.074709	0.131168	ND	FALSE
